# Supplementary material for: Rapid and Accurate Genotoxicity Assessment Using the Neutral Comet Assay in Cyprinus carpio Cells
Source: Life (Basel). 2025 Apr 4;15(4):603. doi: 10.3390/life15040603 (PMC12028690; doi:10.3390/life15040603)
Supplement: Supplementary file 1 [file life-15-00603-s001.zip]

Archive with 1 entries (1 files):
- life-3556688-supplementary.pdf
